# Supplementary material for: Risk assessment of a highly pathogenic H5N1 influenza virus from mink
Source: Nat Commun. 2024 May 15;15:4112. doi: 10.1038/s41467-024-48475-y (PMC11096306; doi:10.1038/s41467-024-48475-y)
Supplement: Supplementary file 4 — Source Data [file 41467_2024_48475_MOESM4_ESM.xlsx]

## Sheet: Figure 1a
Figure 1a
Days post infection	DR2 - F2331	DR2 - F2332	DR3 -F 2338	DR4 - F2342
1	4.2	3.95	4.7	4.45
3	5.2	5.2	4.7	5.2
5	5.7	6.2	5.45	1.5
7	3.45		3.45	2.45
9	0.5		0.5
11	0.5		0.5
13			0.5
Data are Log10 of nasal wash titer per mL of nasal wash
Limit of detection = 0.5
No value indicates no nasal wash was collected as ferret was euthanized
FXXX unique identifier for each ferret

## Sheet: Figure 1b
Figure 1b
Days post contact	DC1 - F2336	DC2 - F2335	DC3 - F2339	DC4 - F2343
1	0.5	0.5	0.5	0.5
3	0.5	3.2	0.5	0.5
5	0.5	2.45	0.5	0.5
7	0.5	3.45	0.5	3.2
9	3.7	4.45	0.5	4.45
11	2.7		0.5	2.7
13	0.5		0.5	0.5
Data are Log10 of nasal wash titer per mL of nasal wash
Limit of detection = 0.5
No value indicates no nasal wash was collected as ferret was euthanized
FXXX unique identifier for each ferret

## Sheet: Figure 1c
Figure 1c
Days post infection	0	1	2	3	4	5	6	7	8	9	10	11	12	13	14	22
DR2 - F2331	1.352	1.306	1.228	1.174	1.154	1.128	1.106	1.096	1.058	1.038	1.026	1.008
DR2 - F2332	1.242	1.2	1.114	1.07	1.022	1.002	0.968
DR3 -F 2338	0.79	0.72	0.716	0.712	0.698	0.692	0.662	0.656	0.636	0.628	0.612	0.616	0.614	0.626	0.632	0.682
DR4 - F2342	0.754	0.712	0.664	0.658	0.654	0.652	0.628	0.606	0.572
Displayed is body weight in kilograms
Grey color denotes - no weight as animals was euthaized on the day preceding the first grey cell

## Sheet: Figure 1d
Figure 1d
Days post contact	0	1	2	3	4	5	6	7	8	9	10	11	12	13	14	21
DC1 - F2336	1.382	1.38	1.376	1.378	1.372	1.372	1.372	1.364	1.362	1.368	1.356	1.34	1.342	1.336	1.318	1.314
DC2 - F2335	1.278	1.258	1.236	1.232	1.246	1.218	1.246	1.14	1.1	1.046	1.018
DC3 - F2339	0.864	0.866	0.87	0.88	0.906	0.902	0.908	0.92	0.928	0.92	0.918	0.938	0.942	0.95	0.956	0.964
DC4 - F2343	0.788	0.772	0.762	0.77	0.774	0.756	0.756	0.74	0.734	0.694	0.67	0.634	0.612	0.598	0.591
Displayed is body weight in kilograms
Grey color denotes - no weight as animals was euthaized on the day preceding the first grey cell

## Sheet: Figure 2a
Figure 2a
Days post infection	DR1 - F1260	DR2 - F1261	DR3 - F1272	DR4 - F1274
1	4.2	4.2	4.7	4.2
3	6.45	5.45	5.2	4.95
5	6.2	5.45	5.7	5.95
7	2.7	3.95	4.2	1.95
9	0.5	0.5	0.5	0.5
11	0.5	0.5	0.5	0.5
13	0.5	0.5	0.5	0.5
Data are Log10 of nasal wash titer per mL of nasal wash
Limit of detection = 0.5
No value indicates no nasal wash was collected as ferret was euthanized
FXXX unique identifier for each ferret

## Sheet: Figure 2b
Figure 2b
Days post contact	RC1 - F1262	RC2 - F1263	RC3 - F1273	RC4 - F1275
1	0.5	0.5	0.5	0.5
3	0.5	0.5	0.5	0.5
5	1	0.5	0.5	0.5
7	0.5	0.5	0.5	0.5
9	0.5	5.2	0.5	0.5
11	0.5	4.7	0.5	0.5
13	1	0.5	0.5
Data are Log10 of nasal wash titer per mL of nasal wash
Limit of detection = 0.5
No value indicates no nasal wash was collected as ferret was euthanized
FXXX unique identifier for each ferret

## Sheet: Figure 2c
Figure 2c
	Days post infection
Ferret ID	0	1	2	3	4	5	6	7	8	9	10	11	12	13	14	21
DR1 - F1260	1.544	1.54	1.432	1.432	1.396	1.354	1.318	1.304	1.288	1.24	1.288	1.28	1.306	1.328	1.338	1.422
DR2 - F1261	1.31	1.272	1.218	1.184	1.158	1.134	1.11	1.088	1.068	1.058	1.078	1.11	1.122	1.13	1.115	1.206
DR3 - F1272	1	0.972	0.94	0.916	0.91	0.908	0.892	0.884	0.856	0.818	0.84	0.796	0.8	0.77
DR4 - F1274	1.014	0.978	0.934	0.924	0.908	0.922	0.904	0.904	0.876	0.86	0.87	0.878	0.87	0.88	0.884	0.91
Displayed is body weight in kilograms
Grey color denotes - no weight as animals was euthaized on the day preceding the first grey cell

## Sheet: Figure 2d
Figure 2d
	Days post contact
Ferret ID	0	1	3	4	5	6	7	8	9	11	12	13	21
RC1 - F1262	1.25	1.294	1.272	1.298	1.27	1.288	1.266	1.255	1.256	1.158	1.122	1.106	1.158
RC2 - F1263	1.308	1.308	1.308	1.286	1.302	1.306	1.312	1.252	1.198	1.136	1.1
RC3 - F1273	0.996	0.998	1.006	1.002	1	0.988	1	1	1.002	0.998	1	0.992	1.032
RC4 - F1275	1.004	1.026	1.026	1.016	1.042	1.026	1.044	1.078	1.058	1.054	1.088	1.052	1.1
Displayed is body weight in kilograms
Grey color denotes - no weight as animals was euthaized on the day preceding the first grey cell
Weights were not collected on day 2 and 10 from contacts

## Sheet: Figure 2e
Figure 2e
Days post infection	DR1 -F2329	DR2- F2330	DR3 - F1117	DR4 -F2344
1	4.2	5.45	5.2	4.2
3	5.45	5.95	6.2	4.95
5	5.45	4.95	5.7	5.95
7	3.45	4.95	3.45	3.5
9		0.5	0.5
11		0.5
13		0.5
Data are Log10 of nasal wash titer per mL of nasal wash
Limit of detection = 0.5
No value indicates no nasal wash was collected as ferret was euthanized
FXXX unique identifier for each ferret

## Sheet: Figure 2f
Figure 2f
Days post contact	RC1 - F1900	RC2 - F2337	RC3 - F1134	RC4 - F2345
1	0.5	0.5	0.5	0.5
3	0.5	0.5	0.5	0.5
5	0.5	0.5	0.5	0.5
7	0.5	0.5	0.5	0.5
9	0.5	1.5	0.5	0.5
11	0.5	1	0.5	0.5
13	0.5	3.45	0.5	0.5
Data are Log10 of nasal wash titer per mL of nasal wash
Limit of detection = 0.5
No value indicates no nasal wash was collected as ferret was euthanized
FXXX unique identifier for each ferret

[truncated: 29 more sheets: Figure 2g, Figure 2h, Figure 3a, Figure 3b, Figure 3c, Figure 3d, Figure 3e, Figure 3f, Figure 3g, Figure 3h, Figure 3i, Figure 3j, Figure 3k, Figure 3l, Figure 4a, Figure 4b, Figure 4c, Figure 4d, Figure 4e, Figure 5a …]
